# Supplementary material for: Thiourea-Based H2S-Releasing Pramipexole Hybrids as Neuroprotective Agents
Source: Antioxidants (Basel). 2026 May 15;15(5):628. doi: 10.3390/antiox15050628 (PMC13203430; doi:10.3390/antiox15050628)
Supplement: Supplementary file 1 [file antioxidants-15-00628-s001.zip]

Archive with 1 entries (1 files):
- antioxidants-4227897_supplementary.pdf
